# Supplementary material for: saRNA vaccine expressing membrane-anchored RBD elicits broad and durable immunity against SARS-CoV-2 variants of concern
Source: Nat Commun. 2023 May 19;14:2810. doi: 10.1038/s41467-023-38457-x (PMC10199074; doi:10.1038/s41467-023-38457-x)
Supplement: Supplementary file 4 — Source Data [file 41467_2023_38457_MOESM4_ESM.xlsx]

## Sheet: Fig.1
Figure.1c
	Log10 ELISA endpoint titer
		Placebo					Secreted RBD					RBD-TM (CD80)
	2nd	0.553429	1.39794	1.39794	1.39794	1.39794	1.47957	1.6943	1.5232	2.30659	1.87218	3.34379	2.80699	2.88666	3.08604	2.97859
	3rd	1.39794	1.39794	1.39794	1.39794	1.39794	2.0473	2.10247	2.48335	2.07483	2.38028	3.24261	3.17948	2.72375	3.06806	3.03334
Figure.1d	ACE2 Binding Inhibition (Log10 ID50)
		Secreted RBD					RBD-TM (CD80)
	3rd	2.277	2.261	2.585	2.658	2.657	4.102	3.69	3.13	3.561	3.656
Figure.1f	Log10 ELISA endpoint titer
		RBD(Original)-TM(CD80)					RBD(Original)-TM(COVID)					RBD(Original)-TM(HA)					RBD(Stabilized)-TM(COVID)					RBD(Stabilized)-TM(HA)					Placebo
	1st	3.02214	3.05392	2.764	3.14266	3.08867	1.64156	1.97449	1.69605	1.94167	1.41747	1.30103	1.30103	1.34547	1.30103	1.30103	2.77638	2.30092	2.1307	2.3121	2.44378	2.49103	2.93691	3.06367	2.72939	2.93171
	2nd	3.36699	3.33184	3.24204	3.10907	2.60696	2.79276	2.65404	2.60229	2.77598	1.87714	1.30103	1.5618	2.3665	1.63658	1.73204	3.40513	2.92313	3.27818	3.45266	3.68339	3.57071	2.98775	3.44036	3.54314	3.55569	1.30103	1.30103	1.48809	1.30103	1.30103
Figure.1g	ACE2 Binding Inhibition (Log10 ID50)
		RBD(Original)-TM(CD80)					RBD(Stabilized)-TM(COVID)					RBD(Stabilized)-TM(HA)
	2nd	3.489	3.17	3.293	3.009	2.514	1	2.691	3.292	3.35	3.83	3.339	3.301	3.7	3.362	3.328

## Sheet: Fig.2
Figure.2a
	ELISA endpoint titer
		Placebo					saRNA Secreted RBD					saRNA-RBD-TM					mRNA S2P
	against Wuhan-Hu-1	50	50	50	50	50	10993.4	91147.6	84761.9	45679.1	14215.8	188985	214323	492250	662744	552475	135773	19120.1	58247.3	41083.4	2409.42
	agianst Gamma	50	50	50	50	50	11790.3	83292.4	71564.1	42656.1	11941.4	138801	150942	355312	577107	259534	41834.3	9737.82	31681.6	28115.2	588.602
	against Delta	50	50	50	50	50	10650.5	49465.8	49677	44559.6	12093.3	97453.6	145076	218199	468729	487099	45213.5	22216.6	35353.6	29546.6	613.195
	against BA.1	50	50	50	50	50	2976.17	9227.39	11583.8	12267.3	3450.92	25398.4	41031.5	47319	137820	38210.8	8894.06	878.836	458.564	6340.86	50
Figure.2b	Left panel
	ELISA endpoint titer
		Placebo					saRNA Secreted RBD					saRNA-RBD-TM					mRNA S2P
	IgG1	50	50	50	50	50	10692.3	77012.9	33844.1	39341.5	23547.1	54244.5	40941.5	180795	133970	48414.1	163840	2854.04	53944.5	18222.5	281.962
	IgG2a	50	50	50	50	50	23583	117286	148477	129951	30308.3	308687	375089	568843	1.09871e+06	752854	40187.4	6167.01	15621	40816.9	1833.05
Figure.2b	Right panel
	ELISA endpoint titer
		saRNA Secreted RBD					saRNA-RBD-TM					mRNA S2P
	IgG2a/IgG1	2.20561	1.52294	4.38707	3.30315	1.28714	5.69066	9.16158	3.14635	8.20119	15.5503	0.245284	2.1608	0.289575	2.23992	6.50106
Figure.2c
		Placebo					saRNA Secreted RBD					saRNA-RBD-TM					mRNA S2P
	% RBD-specific B cells in memory B cells	0.02	0.02	0.02	0.022	0.023	0.025	0.041	0.028	0.02	0.029	0.12	0.096	0.11	0.2	0.15	0.03	0.02	0.029	0.067	0.024
Figure.2d
	"% RBD-specific B cells in memory B cells"
		saRNA Secreted RBD					saRNA-RBD-TM					mRNA S2P
	+++	0.005	0.0059	0.005	0.00533	0.02	0.013	0.027	0.017	0.026	0.029	0.005	0.0086	0.005	0.011	0.005
	++-	0.005	0.024	0.00817	0.005	0.00652	0.04	0.013	0.036	0.056	0.034	0.00998	0.005	0.005	0.00558	0.005
	+-+	0.005	0.005	0.005	0.005	0.005	0.00667	0.00897	0.005	0.033	0.005	0.005	0.005	0.005	0.005	0.005
	+--	0.016	0.012	0.016	0.013	0.005	0.057	0.047	0.057	0.084	0.1	0.015	0.005	0.029	0.05	0.024
Figure.2e
	% in CD4 memory T cells
	Vaccine	Placebo					saRNA Secreted RBD					saRNA-RBD-TM					mRNA S2P					mRNA S2P
	Stimulation	RBD					RBD					RBD					RBD					Spike
	IFNg	0.02	0.02	0.02	0.02	0.02	0.31	0.707	0.38	0.548	0.362	0.435	0.475	0.902	0.886	0.83	0.031	0.06	0.074	0.056	0.18	0.092	0.153	0.14	0.112	0.131
	TNF	0.049	0.032	0.036	0.02	0.02	0.237	0.33	0.185	0.207	0.20251	0.205	0.229	0.421	0.327	0.273	0.032	0.064	0.202	0.133	0.157	0.113	0.13	0.44	0.232	0.239
	IL-2	0.034	0.032	0.036	0.055	0.074	0.222	0.406	0.354	0.243	0.30351	0.23	0.532	0.548	0.527	0.533	0.122	0.122	0.412	0.277	0.418	0.373	0.446	0.81	0.324	0.495
Figure.2f
	% of each subset in cytokine-producing CD4 T cells
		saRNA Secreted RBD					saRNA-RBD-TM					mRNA S2P
	+++	21.2264	36.6013	17.5503	26.1324	27.6296	23.8095	29.595	30.426	26.839	15.0517	3.37838	9.58904	7.04846	7.6412	19.6078
	++-	14.1509	9.93464	17.5503	12.5436	20.1909	16.6667	28.0374	18.2556	14.9105	18.8147	3.37838	18.4932	1.10132	7.6412	11.7647
	+-+	14.1509	4.31373	8.77514	6.27178	3.6131	4.16667	3.58255	4.25963	3.57853	2.8222	3.37838	3.42466	1.10132	1.66113	3.92157
	-++	10.6132	1.17647	6.58135	2.78746	5.42178	4.16667	1.7134	6.38945	0.795229	2.16369	11.4865	27.3973	35.2423	30.2326	9.58606
	+--	23.5849	41.5686	25.5941	50.5226	25.5042	41.6667	12.7726	38.5396	42.7435	41.3923	10.8108	9.58904	7.04846	1.66113	3.92157
	-+-	6.36792	5.35948	23.0347	0.87108	11.2644	0.992063	23.5202	0.507099	9.84095	14.111	64.1892	28.0822	47.3568	46.5116	50.1089
	--+	9.90566	1.04575	0.914077	0.87108	6.37606	8.53175	0.778816	1.62272	1.29225	5.6444	3.37838	3.42466	1.10132	4.65116	1.08932
Figure.2g
		Anti-RBD IgG Endpoint titer	% Th1
	saRNA Secreted RBD	10993.4	0.424
		91147.6	0.765
		84761.9	0.547
		45679.1	0.574
		14215.8	0.47051
	saRNA-RBD-TM	188985	0.504
		214323	0.642
		492250	0.986
		662744	1.006
		552475	1.063
	mRNA S2P	135773	0.424
		19120.1	0.483
		58247.3	0.85
		41083.4	0.339
		2409.42	0.516
Figure.2h
	% in CD8 memory T cells
	Vaccine	Placebo					saRNA Secreted RBD					saRNA-RBD-TM					mRNA S2P					mRNA S2P
	Stimulation	RBD					RBD					RBD					RBD					Spike
	CD107a	0.435	0.04	0.04	0.045	0.085	4.144	2.81	4.322	10.22	1.858	4.482	0.69	4.492	5.913	1.464	0.04	0.275	0.186	0.04	0.04	2.785	1.956	4.87	1.8	1.236
	IFNg	0.128	0.04	0.04	0.04	0.133	3.27	2.55	4.26	9.6	1.6	3.78	0.731	4.14	5.9	1.51	0.184	0.181	0.091	0.04	0.04	3.16	2.16	5.58	2.21	1.57
	TNF	0.422	0.391	0.087	0.119	0.04	1.295	1.253	1.467	3.394	1.045	1.78	0.442	1.55	3.042	0.781	0.145	0.15	0.04	0.185	0.087	0.761	0.399	1.125	0.254	0.409
	IL-2	0.04	0.23	0.345	0.245	0.466	0.167	0.222	0.178	0.135	0.503	0.087	0.269	0.247	0.091	1.281	0.191	0.449	0.67	0.04	0.399	0.084	0.277	0.33	0.04	0.316
Figure.2i
	% of each subset in cytokine-producing CD8 T cells
		saRNA Secreted RBD					saRNA-RBD-TM					mRNA S2P
	++++	3.5805	3.25342	3.8931	2.64954	9.78162	5.67713	5.46968	3.74721	6.36503	4.2382	0	0	0	0	0
	+++-	0	0.547945	0.462963	0	0	0	0	0.445615	1.11963	0	0	0	0	0	0
	++-+	24.6015	36.4726	24.516	24.9237	22.9299	28.3856	30.321	24.205	34.1258	22.2639	0	0	0	0	0
	+-++	0	0	0	0	0	0	0	0	0	0	0	0	0	0	0
	-+++	0	1.26712	0	0.691575	0	0.619323	5.46968	0	1.45706	1.23391	0	0	0	0	0
	++--	41.2335	41.6096	49.979	50.0719	31.6197	35.5491	30.2021	45.2704	40.1074	46.4056	0	0	25.8883	0	0
	+-+-	0	0	0	0	0	0	0	0	0	0	0	0	0	0	0
	+--+	0	0.547945	0	0.449075	1.00091	0	0	0	0	0	0	0	0	0	0
	-++-	0.808501	0	0.462963	0	0	0	5.46968	0	0	0	16.7224	0	0	0	0
	-+-+	0.808501	0	1.62037	1.2125	2.2293	0.619323	0	2.1268	2.3773	4.2382	0	0	0	0	0
	--++	0	0	0	0.197593	0	0	0	0	0.720859	0	35.1171	19.5473	0	0	0
	+---	25.3869	12.4315	11.2584	13.3375	17.3794	22.0892	11.2961	16.508	8.3589	3.48712	0	48.3539	48.2234	0	0
	-+--	3.5805	2.70548	7.80724	6.33196	4.27662	6.44096	5.23187	7.1906	4.37117	0.26824	31.4381	29.0123	0	0	0
	--+-	0	1.16438	0	0.134722	1.00091	0	0	0	0	10.0858	16.7224	0	25.8883	0	0
	---+	0	0	0	0	9.78162	0.619323	6.53983	0.50638	0.996933	7.77897	0	3.08642	0	100	100

## Sheet: Fig.3
Figure.3a
	Log10 ELISA endpoint titer
		Placebo					saRNA-RBD-TM
		Female	Female	Male	Male	Male	Female	Female	Female	Male	Male
	against Wuhan-Hu-1	1.39794	1.52045	1.39794	1.39794	1.39794	3.98983	4.41676	3.31194	4.69652	2.50488
	against Beta	1.39794	1.39794	1.39794	1.39794	1.39794	3.78064	3.81995	3.03884	4.39104	1.93479
	agianst Gamma	1.39794	1.39794	1.39794	1.39794	1.39794	3.79412	3.93023	3.05635	4.46463	2.02301
	against Delta	1.39794	1.39794	1.39794	1.39794	1.49037	3.87219	4.3501	3.30823	4.66533	2.38811
Figure.3b	Log10 TCID50/mL
	BAL	Placebo					saRNA-RBD-TM
		Female	Female	Male	Male	Male	Female	Female	Female	Male	Male
	2days post challenge	5.2	4.2	4.37	2.7	3.37	2.7	2.7	2.7	2.7	2.7
	4 days post challenge	2.7	2.7	3.7	2.7	2.7	2.7	2.7	2.7	2.7	2.7
	Log10 TCID50/mL
	Nasal Swab	Placebo					saRNA-RBD-TM
		Female	Female	Male	Male	Male	Female	Female	Female	Male	Male
	2days post challenge	5.2	5.37	6.37	6.03	6.2	4.2	6.2	4.03	2.7	5.2
	4 days post challenge	2.7	2.7	3.2	4.03	2.7	2.7	2.7	2.7	2.7	2.7
	Log10 TCID50/mL
	Oropharyngeal Swab	Placebo					saRNA-RBD-TM
		Female	Female	Male	Male	Male	Female	Female	Female	Male	Male
	2days post challenge	4.37	3.2	4.2	4.03	3.7	2.7	2.7	3.03	2.7	5.03
	4 days post challenge	3.2	2.7	2.7	3.7	3.2	2.7	2.7	2.7	2.7	2.7

## Sheet: Fig.4
Figure.4a
	Log10 ELISA endpoint titer
		Placebo						saRNA-RBD(Wuhan-Hu-1)-TM						saRNA-RBD(Gamma)-TM
		Female	Female	Female	Male	Male	Male	Female	Female	Female	Male	Male	Male	Female	Female	Female	Male	Male	Male
	against Wuhan-Hu-1	1.36419	1.39794	1.39794	1.39794	1.39794	1.39794	3.62632	4.02647	3.92318	4.47797	4.04255		4.42533	3.99019	4.30664	4.1478	3.98754	3.95611
	against Gamma	1.39794	1.39794	1.55297	1.39794	1.39794	1.39794	3.4158	3.88966	3.87189	4.13906	3.95504		4.43833	4.12483	4.32749	4.26487	3.95145	4.08253
	agianst Delta	1.39794	1.39794	1.39794	1.39794	1.39794	1.39794	3.64256	4.02062	3.95278	4.39955	4.13427		4.31424	3.88541	4.27473	3.95017	3.85788	3.94378
	against Omicron (BA.1)	1.39	1.39	1.39	1.39	1.39	1.39	3.26628	3.67498	3.52166	3.80571	3.62247		4.00153	3.91279	4.13371	3.78354	3.70312	3.79408
	against Omicron (BA.2)	1.39	1.39	1.39	1.39	1.39	1.39	3.37995	3.83356	3.60301	3.97891	3.82363		4.43655	3.94938	4.11961	3.96341	3.84759	4.02565
	against Omicron (BA.3)	1.39	1.39	1.39	1.39	1.39	1.39	3.22151	3.68516	3.47102	3.96067	3.59032		3.98266	3.81594	4.08647	3.89554	3.80381	3.99113
Figure.4b
	Neutralization (-Log10 ID50)
		saRNA-RBD(Wuhan-Hu-1)-TM						saRNA-RBD(Gamma)-TM
		Female	Female	Female	Male	Male	Male	Female	Female	Female	Male	Male	Male
	against D614G	2.92996	1.69	1.69	3.43004	2.95782	1.69	2.95311	3.39265	1.69	2.23374	2.94769	3.43121
	against Gamma	1.69	1.69	2.94577	1.69	2.5099	2.37294	3.74958	2.91435	2.97265	1.69	2.95782	3.6706
	against Omicron (BA.1)	1.96819	1.69529	1.22	1.6059	1.7428	2.12332	2.43415	2.42643	2.42829	2.49949	2.4734	2.53402
	against Omicron (BA.2)	1.22	1.22	2.34756	1.22	1.22	1.22	2.49894	1.22	2.00331	2.00913	1.22	1.86999
Figure.4c	% weight loss
	Challenge virus	Wuhan-Hu-1 Challenge
	Study material	saRNA-RBD(Wuhan-Hu-1)-TM						saRNA-RBD(Gamma)-TM						Placebo																														Placebo
	Animal Sex	Female	Female	Female	Male	Male	Male	Female	Female	Female	Male	Male	Male	Female	Female	Female	Male	Male	Male																									Female	Female	Female	Male	Male	Male
	0 (Days post challenge)	0	0	0	0	0	0	0	0	0	0	0	0	0	0	0	0	0	0																									0	0	0	0	0	0
	1	0.2	-1.7	-2.5	0.8	0.7	-1.7	-1.2	-3.3	-1.1	0.3	-0.9	-1.9	-1.4	1.6	-0.6	0.8	-0.2	0.7																									0.5	-0.1	1.3	-0.3	0.5	0.8
	2	-0.6	-3.6	-4.6	-1.2	-0.7	-4.8	1.3	-2.4	-0.9	-2.4	-3.5	-3.9	-5.7	-0.9	-3.7	-2.7	-2.3	-3.7																									0.5	-1.1	1.7	-3.5	-2.8	-1.5
	3	0.3	-2.6	-1.9	0.1	-0.4	-4.2	2.5	0.8	-1.3	-6	-5.2	-2	-10	-0.3	-8.7	-6.5	-5.9	-7.7																									-2.6	-1.7	-2.7	-7.8	-6.3	-4.6
	4	-0.6	0	-0.5	1	0.5	-4.1	3.1	0.8	0.3	-7.5	-3.4	-1.5	-12.2	-0.6	-11.4	-8.5	-8.4	-9.3																									-6.7	-3.2	-7.2	-11.4	-8.6	-8
	5	-3.8	0.8	-0.9	2.4	0.5	-4.2	2.3	-0.1	0.9	-11.5	-3.9	-2.3	-14.9	-3.2	-15	-9.7	-12.2	-11.1																									-12.6	-7.3	-13.2	-12.7	-11.8	-10.9
	6	0.9	0.6	-1.4	2	2	-3.4	3.1	-1.4	1	-12	-2.6	-2.4	-16.9	-6.5	-18.8	-13.5	-15.4	-14.3																									-16.4	-12.7	-16.9	-17.6	-13.6	-13.4
	7	2	2.6	0.8	2.4	2	-2.2	3.9	1.1	1.6	-9.5	-2.1	-1.8	-16.3	-6.4	-17.9	-15.1	-15.5	-16.3																									-16.9	-11.3	-16.2	-20	-14.7	-14.9
	8	-0.9	3.6	1.6	2.6	2.5	-1	5.9	2.2	2.1	-7.7	-1.9	-2.4	-12.5	-4	-13.6	-11	-13.4	-14.9																									-13.6	-8	-11.2		-12	-13.5
	9	-0.1	1.5	0.3	2.1	1.5	-1.7	3.9	-0.6	2.8	-6.7	-1.2	-2.6	-9.6	-3.5	-10.6	-11.1	-10.8	-13																									-9.9	-6.2	-6		-9.7	-11.3
	10	2.1	1.8	0.2	3.9	3.1	-0.7	5.6	1	2.2	-6.1	-0.3	-2.6	-6.9	-3.4	-9.4	-9.5	-8.3	-11.4																									-6.7	-2.2	-2.6		-9.4	-9.4
	Challenge virus	Gamma Challenge
	Study material	saRNA-RBD(Wuhan-Hu-1)-TM						saRNA-RBD(Gamma)-TM						Placebo
	Animal Sex	Female	Female	Female	Male	Male	Male	Female	Female	Female	Male	Male	Male	Female	Female	Female	Male	Male	Male
	0 (Days post challenge)	0	0	0	0	0	0	0	0	0	0	0	0	0	0	0	0	0	0
	1	-0.9	-1.2	-0.5	0.4	0.3	-0.5	-1.8	-1.1	-0.7	-0.3	0.4	0.1	0.5	-0.1	1.3	-0.3	0.5	0.8
	2	-3.2	-2.3	-3.1	-2.3	-1	-2.9	-2.3	-2.9	-1.6	-2.2	-2.8	-2.3	0.5	-1.1	1.7	-3.5	-2.8	-1.5
	3	-3.7	-1.7	-6.5	-5.8	-0.7	-3.6	-1.4	-0.8	0.7	-2.1	-3.5	-2.4	-2.6	-1.7	-2.7	-7.8	-6.3	-4.6
	4	-5.2	-1.8	-10.2	-7.3	-0.5	-4.8	-1.7	-0.7	1.9	-2	-2.9	-3	-6.7	-3.2	-7.2	-11.4	-8.6	-8
	5	-4.5	-3.7	-14.5	-9.6	0.1	-8	-3.4	-2.2	2.6	-2.1	-3.9	-1.8	-12.6	-7.3	-13.2	-12.7	-11.8	-10.9
	6	-2.8	-3.4	-14.9	-11	0.3	-6.9	-2.2	-0.7	3	-2.4	-3	-2.6	-16.4	-12.7	-16.9	-17.6	-13.6	-13.4
	7	-2.5	0.9	-9.4	-8.4	0.9	-5	-1.3	2.2	3.4	-0.4	-4.5	-2.5	-16.9	-11.3	-16.2	-20	-14.7	-14.9
	8	-2.6	1.3	-5.5	-7.5	1.3	-3.6	-1.6	2.8	1	0.1	-2.9	-2.1	-13.6	-8	-11.2		-12	-13.5
	9	-3.4	-0.2	-7.2	-9	2.1	-3.5	-2.8	3.1	-0.8	0.2	-3.4	-2	-9.9	-6.2	-6		-9.7	-11.3
	10	-2.4	-1.5	-7.1	-7.2	2.3	-1.8	-1.6	2.8	-0.9	-0.2	-2.4	-1.4	-6.7	-2.2	-2.6		-9.4	-9.4

## Sheet: Fig.5
Figure.5b
	ELISA endpoint titer
		against Wuhan-Hu-1		against Gamma
		saRNA RBD(Wuhan-Hu-1)-TM	saRNA RBD(Gamma)-TM	saRNA RBD(Wuhan-Hu-1)-TM	saRNA RBD(Gamma)-TM
	0	50	50	50	50
	2	50	50	50	71.5588
	4	94.4314	486.541	71.5167	541.224
	6	4951.13	23187.4	811.972	32819.5
	8	5308.2	17874.1	1772.15	23216.5
	10	3978.78	10225.5	1820.77	17678
	12	2764.58	5935.6	1681.69	13266.9
	14	2934.96	4591.87	1233.43	10126.3
	16	2067.86	3630.54	952.618	5521.73
	18	1841.64	3550.73	874.896	5556.57
	20	1756.68	3178.24	817.791	5069.39
	22	1537.42	3182.6	624.189	4439
	24	1304.55	2676.82	561.6	4143.96
	26	1547.35	2748.49	823.653	4700.44
	28	1359.66	2931.08	544.031	4327.86
	52	918.258	1854.76	375.717	1731.81
Figure.5c
	ELISA endpoint titer
	Study material	saRNA RBD(Wuhan-Hu-1)-TM						saRNA RBD(Gamma)-TM
	Animal Sex	Male	Male	Female	Female	Female	Female	Female	Female	Female	Male	Male	Female
	against Wuhan-Hu-1	2487.39	2080.42	3976.69	18394	52426.4	742.309	64212.7	19007.8	20163.9	22697.6	34980.4	7953.92
	agianst Gamma	155.378	707.941	172.463	5239.17	14513.3	198.671	73709.9	37190.1	23463.7	37470.1	37527.1	13816.9
	against Delta	1084.72	774.639	1318.2	9434.64	29754.9	2553.7	34292.3	25210.8	12127.6	11413.6	31245.4	9684.68
	against BA.1	126.905	746.875	173.516	756.969	2616.05	109.178	18211.1	5546.39	2367.68	3883.84	5053.67	2244.29
	against BA.2	81.7552	954.956	114.809	854.593	7201.61	135.04	32679.4	9160.32	3059.53	9372.17	8757.51	4159.21
	against BA.4	78.9508	672.832	153.726	623.312	1701.77	69.1208	10799.6	2903.09	640.111	1953.32	2257.19	1117.71
	against BA.5	86.1574	751.273	174.705	668.829	2141.74	135.86	12055.1	3212.08	618.784	2489.75	2434.95	1398.26
Figure.5d
	pVNT50
	Study material	saRNA RBD(Wuhan-Hu-1)-TM						saRNA RBD(Gamma)-TM
	Animal Sex	Male	Male	Female	Female	Female	Female	Female	Female	Female	Male	Male	Female
	6	12.67	3	89.47	5.459	173	3	305	105.1	121.2	228.7	18.58	42.93
	14	3	3	4.983	3	95.31	3	255.9	57.29	117.1	17.47	3	9.955
	28	3	3	3	3	26.56	3	95.13	31.91	39.17	11.91	3	3.436
	52	3	3	3	3	29.23	3	80.38	59.84	29.96	29.67	3	5.702
Figure.5e
	% RBD-specific PNA+IgG+B cells in IgD-IgM-B cells
	Study material	saRNA RBD(Wuhan-Hu-1)-TM						saRNA RBD(Gamma)-TM
	Animal Sex	Male	Male	Female	Female	Female	Female	Female	Female	Female	Male	Male	Female
	pre	0.01	0.01	0.01	0.01	0.01	0.01	0.01	0.01	0.01	0.01	0.01	0.01
	week 6	0.37	0.01	0.3	2.52	0.56	0.5	1.73	0.087	0.94	0.58	1.03	0.23
	% RBD-specific PNA+IgG+B cells in IgD-IgM-B cells
	Study material	saRNA RBD(Wuhan-Hu-1)-TM						saRNA RBD(Gamma)-TM
	Animal Sex	Male	Male	Female	Female	Female	Female	Female	Female	Female	Male	Male	Female
	pre	0.01	0.01	0.01	0.01	0.019	0.024	0.01	0.01	0.01	0.011	0.012	0.01
	week 6	0.23	0.016	0.17	2.91	0.61	0.37	1.47	0.081	1.48	0.49	0.61	0.19
Figure.5f
	% CD154+ in CD4 memory T cells
	Study material	saRNA RBD(Wuhan-Hu-1)-TM						saRNA RBD(Gamma)-TM
	Animal Sex	Male	Male	Female	Female	Female	Female	Female	Female	Female	Male	Male	Female
	pre	0.01	0.01	0.01	0.018	0.044	0.01	0.01	0.014	0.023	0.01	0.02	0.01
	week 6	0.272	0.016	0.47	1.36	1.012	1.325	0.236	0.089	0.312	0.269	0.79	0.029
	% Th1 in CD4 memory T cells
	Study material	saRNA RBD(Wuhan-Hu-1)-TM						saRNA RBD(Gamma)-TM
	Animal Sex	Male	Male	Female	Female	Female	Female	Female	Female	Female	Male	Male	Female
	pre	0.01	0.01	0.02112	0.01	0.024	0.01	0.01702	0.01	0.023	0.01	0.01749	0.01
	week 6	0.183	0.012	0.23853	0.36779	0.52078	0.58589	0.16409	0.05888	0.12748	0.0932	0.3742	0.03016
	% Th2 in CD4 memory T cells
	Study material	saRNA RBD(Wuhan-Hu-1)-TM						saRNA RBD(Gamma)-TM
	Animal Sex	Male	Male	Female	Female	Female	Female	Female	Female	Female	Male	Male	Female
	pre	0.01	0.01	0.01	0.01	0.01	0.01	0.01	0.01	0.01	0.01	0.01	0.01
	week 6	0.01	0.01	0.045	0.01	0.01585	0.01189	0.01	0.01	0.01044	0.01	0.01	0.01
Figure.5g
	% CD154+ Tfh in CD4 memory T cells
	Study material	saRNA RBD(Wuhan-Hu-1)-TM						saRNA RBD(Gamma)-TM
	Animal Sex	Male	Male	Female	Female	Female	Female	Female	Female	Female	Male	Male	Female
	pre	0.01	0.01	0.01	0.01	0.01	0.01	0.01	0.01	0.01	0.01	0.01	0.01
	week 6	0.18	0.01	0.195	1.08	0.697	1.107	0.18143	0.02	0.171	0.19	0.485	0.074
Figure.5h
	% subset in CD154+ in CD4 memory T cells
	Study material	saRNA RBD(Wuhan-Hu-1)-TM						saRNA RBD(Gamma)-TM
	Animal Sex	Male	Male	Female	Female	Female	Female	Female	Female	Female	Male	Male	Female
	Th1	64	33.3	40	38.4	44	31.9	57.9	79.2	49.5	36.4	55.2	28.6
	Th2	0	33.3	30.7	2.1	1.43	0.83	1.32	8.33	3.74	18.2	4.31	7.14
	Th17	0	0	0.67	0	0.18	0.55	0	0	2.8	1.82	0	0
	Thf	32	16.7	16	54.3	49.2	62.6	31.6	2.08	32.7	32.7	31.5	35.7
Figure.5i
			% antigen specific CD27+IgG+ B cells in IgD-IgM- B cells	% CD154+ in CD4 memory T cells
	saRNA RBD(Wuhan-Hu-1)-TM	Male	0.272	0.23
		Male	0.016	0.016
		Female	0.47	0.17
		Female	1.36	2.91
		Female	1.012	0.61
		Female	1.325	0.37
	saRNA RBD(Gamma)-TM	Female	0.236	1.47
		Female	0.089	0.081
		Female	0.312	1.48
		Male	0.269	0.49
		Male	0.79	0.61
		Female	0.029	0.19
Figure.5j
	% RBD-specific CD27+IgG+ B cells in IgD-IgM- B cells
	Study material	saRNA RBD(Wuhan-Hu-1)-TM						saRNA RBD(Gamma)-TM
	Animal Sex	Male	Male	Female	Female	Female	Female	Female	Female	Female	Male	Male	Female
	pre	0.01	0.01	0.01	0.01	0.01	0.01	0.01	0.039	0.01	0.01	0.016	0.01
	10	0.032	0.056	0.015	0.018	0.057	0.025	0.43	0.13	0.13	0.095	0.06	0.024
	18	0.024	0.01	0.014	0.01	0.048	0.01	0.21	0.11	0.019	0.055	0.044	0.02
	26	0.014	0.019	0.013	0.067	0.025	0.01	0.17	0.056	0.027	0.037	0.049	0.04
	52	0.01	0.01	0.075	0.01	0.015	0.01	0.089	0.13	0.016	0.08	0.011	0.048

## Sheet: Extended Fig.1
Percentage of RBD positive cells
	RBD	TM	%
	Original	CD80	42.8
	Original	COVID	8.85
	Original	HA	0.73
	Stabilized	COVID	32.7
	Stabilized	HA	28.2
	Untransfected		0.14

## Sheet: Extended Fig.2
Extended Fig.2a
	Log10 ELISA endpoint titer
			Placebo					S1+Alum					saRNA-RBD-TM
	against S1	1st	1.39794	1.39794	1.39794	1.39794	1.39794	1.58139	1.3597	1.69026	1.47789	1.39794	2.8573	2.90814	2.86787	3.02512	2.6854
		2nd	1.39794	1.39794	1.39794	1.39245	1.39794	3.65991	3.30284	3.97634	3.44843	2.8271	4.38872	4.12915	4.43934	4.40539	4.63863
	against RBD	1st	1.39794	1.39794	1.39794	1.39794	1.39794	1.63954	1.52855	1.75729	1.71291	1.39794	3.27293	3.31345	3.3944	3.29623	3.10195
		2nd	1.39794	1.39794	1.39794	1.39794	1.39794	3.55383	3.26265	3.94627	3.52507	2.61829	4.57624	4.1729	4.77242	4.54833	4.77436
Extended Fig.2b
	Log10 ELISA endpoint titer
		S1+Alum					saRNA-RBD-TM					Placebo
	against Wuhan-Hu-1	3.13461	3.55234	3.93394	3.30953	2.6428	4.3762	4.08404	4.80171	4.62048	4.62539	1.39794	1.39794	1.39794	1.39794	1.39794
	against K417N	3.06749	3.4258	3.92195	3.38134	2.60567	4.71852	4.34191	4.90776	4.75098	4.66733	1.39794	1.39794	1.39794	1.39794	1.39794
	against E484K	2.89766	3.06244	2.65252	3.28546	2.38548	4.20531	4.23137	4.75625	4.42535	4.42898	1.39794	1.39794	1.39794	1.39794	1.39794
	against N501Y (Alpha)	3.14676	3.37277	4.00754	3.34394	2.49036	4.56906	4.26644	5.03882	4.77009	5.0828	1.39794	1.39794	1.39794	1.39794	1.39794
	against K417N, E484K, N501Y (Beta)	2.82867	3.02304	2.37328	3.21826	2.27892	4.17422	4.31633	5.26718	4.39876	4.44702	1.39794	1.39794	1.39794	1.39794	1.39794
	against K417T, E484K, N501Y (Gamma)	2.84133	3.06293	2.62954	3.34701	2.39222	4.23945	4.42875	4.95048	4.40808	4.58584	1.39794	1.39794	1.39794	1.39794	1.39794
Extended Fig.2c
	ACE2 Binding Inhibition (Log10 ID50)
		S1+Alum					saRNA-RBD-TM
	against Wuhan-Hu-1	2.499	2.928	4.09	2.771	2.855	4.09	4.09	4.09	4.09	4.09
	against Alpha	2.056	2.561	3.305	2.265	2.279	4.09	3.662	4.09	4.051	3.896
	against Beta	1.99	2.708	1.99	2.495	2.555	3.628	4.021	3.94	3.837	3.007
	against Gamma	1.944	2.605	1.636	2.038	2.156	3.236	3.568	3.791	3.475	2.728
Extended Fig.2d
	Neutralization (-Log10 ID50)
		S1+Alum					saRNA-RBD-TM
	against D614G	2.93817	2.81644	3.03602	2.38552	1.83505	4.68613	4.04813	4.73025	4.02448	3.97716
Extended Fig.2e
	Nab/IgG
		Placebo	S1+Alum	saRNA-RBD-TM
	against D614G	0	0.7	2.3
Extended Fig.2f
			Placebo					saRNA-RBD-TM (1ug)					saRNA-S2P (1ug)					saRNA-RBD-TM (10ug)					saRNA-S2P (10ug)
	against S1	1st	1.39	1.39	1.39	1.39	1.39	1.52472	1.878	2.24779	1.72957	1.88315	1.39	1.39	1.39	1.58726	1.5816	3.60525	3.65775	3.44856	3.57269	3.35445	2.634	2.35501	2.84385	2.31805	2.45408
		2nd	1.39	1.39	1.39	1.39	1.39	2.84109	3.08016	3.3167	2.85626	3.76535	2.83728	2.91853	2.21461	3.2665	2.36877	4.12615	4.1076	4.02921	4.26095	4.09211	3.87783	3.1741	3.85502	3.37784	3.61358
	against RBD	1st	1.39	1.39	1.39	1.39	1.39	1.57594	1.89818	2.31131	1.84081	1.82418	1.39	1.39	1.52266	1.52194	1.68641	3.59694	3.63614	3.65215	3.79418	3.41796	2.61195	1.87937	2.54472	2.28606	2.55288
		2nd	1.39	1.39	1.39	1.39	1.39	2.68478	3.00593	3.22562	2.9518	3.75381	2.85413	2.85651	2.1698	3.22083	2.4731	4.2948	4.30717	4.1876	4.3969	3.94184	3.81315	2.83501	4.01487	3.07791	3.57127

## Sheet: Extended Fig.3
Extended Fig.3f
	% in CD4 memory T cells	against Delta
	Vaccine	Placebo					saRNA Secreted RBD					saRNA-RBD-TM					mRNA S2P
	IFNg	0.02	0.0235	0.02	0.02	0.02	0.159	0.568	0.374	0.451	0.302	0.481	0.378	0.607	0.578	0.552	0.032	0.058	0.072	0.044	0.107
	TNF	0.039	0.02	0.025	0.025	0.02	0.089	0.23	0.21	0.175	0.16651	0.253	0.239	0.246	0.181	0.339	0.106	0.028	0.077	0.09	0.049
	IL-2	0.034	0.133	0.03	0.024	0.024	0.074	0.222	0.306	0.216	0.36651	0.278	0.283	0.475	0.223	0.429	0.032	0.151	0.179	0.29	0.26
	% in CD4 memory T cells	against BA.1
	Vaccine	Placebo					saRNA Secreted RBD					saRNA-RBD-TM					mRNA S2P
	IFNg	0.035	0.0281	0.02	0.02	0.02	0.298	0.532	0.403	0.557	0.439	0.369	0.471	0.772	0.828	0.768	0.02	0.053	0.069	0.094	0.129
	TNF	0.05	0.02	0.036	0.02	0.02	0.14	0.331	0.269	0.212	0.24951	0.175	0.319	0.465	0.29	0.286	0.071	0.031	0.123	0.116	0.066
	IL-2	0.045	0.02407	0.036	0.025	0.057	0.196	0.389	0.416	0.227	0.34751	0.238	0.324	0.436	0.386	0.433	0.122	0.056	0.25	0.319	0.294
Extended Fig.3g
	% in CD8 memory T cells	against Delta
	Vaccine	Placebo					saRNA Secreted RBD					saRNA-RBD-TM					mRNA S2P
	CD107a	0.215	0.04	0.04	0.04	0.095	2.861	2.488	4.537	8.409	1.736	3.962	0.23	4.06	5	1.624	0.04	0.195	0.265	0.04	0.04
	IFNg	0.128	0.08	0.086	0.04	0.185	2.02	2.18	4.01	7.32	1.53	3.08	0.274	3.83	5.1	1.43	0.104	0.088	0.148	0.04	0.147
	TNF	0.218	0.165	0.086	0.195	0.04	0.851	0.985	1.347	2.429	1.054	1.285	0.23	1.76	2.739	0.668	0.04	0.088	0.094	0.065	0.147
	IL-2	0.04	0.295	0.04	0.157	0.085	0.356	0.221	0.072	0.264	0.175	0.315	0.085	0.305	0.364	0.282	0.04	0.04	0.148	0.115	0.04
	% in CD8 memory T cells	against BA.1
	Vaccine	Placebo					saRNA Secreted RBD					saRNA-RBD-TM					mRNA S2P
	CD107a	0.205	0.145	0.225	0.04	0.04	3.224	2.226	3.531	8.654	1.08	3.522	0.539	3.626	4.82	1.894	0.04	0.125	0.318	0.04	0.04
	IFNg	0.086	0.131	0.087	0.124	0.136	2.41	1.92	3.36	7.24	1.04	2.82	0.474	3.22	5	1.38	0.221	0.216	0.093	0.04	0.097
	TNF	0.088	0.145	0.04	0.245	0.088	0.952	0.79	1.056	1.992	0.832	0.87	0.366	1.241	2.251	0.782	0.097	0.04	0.04	0.215	0.204
	IL-2	0.04	0.04	0.04	0.042	0.088	0.227	0.21	0.152	0.229	0.178	0.19	0.196	0.341	0.402	0.312	0.212	0.095	0.04	0.04	0.04

## Sheet: Extended Fig.4
Extended Fig.4
		Placebo					saRNA Secreted RBD					saRNA-RBD-TM
	WBC	1.2	0.93	0.63	1.19649	0.717895	2.13	2.33	2.03	2.03	1.52676	1.36	1.31	0.98	1.26628	1.20488
	LYM	0.95	0.77	0.51	0.870205	0.611781	1.08	0.91	0.88	0.88	0.421818	0.68	0.68	0.38	0.575429	0.738286
	MON	0.05	0.03	0.04	0.03	0.05	0.11	0.06	0.15	0.11	0.130625	0.09	0.11	0.09	0.131538	0.131538
	GRA	0.2	0.44	0.08	0.472727	0.090909	0.94	1.36	1	1.0433	1.05363	0.58	0.52	0.52	0.596098	0.437561

## Sheet: Extended Fig.5
Extended Fig.5a
	Neutralization (-Log10 ID50)
		saRNA-RBD(Wuhan-Hu-1)-TM						saRNA-RBD(Gamma)-TM
	against BA.5	0.7	0.7	0.7	0.7	0.7	0.7	0.7	0.7	0.7	0.7	2.98	0.7
Extended Fig.5b
	ELISA endpoint titer
		against Gamma
		45µg	15µg
	0	50	50
	2	71.5588	50
	4	541.224	222.191
	6	32819.5	11156.5
	8	23216.5	10263.5
	10	17678	9412.42
	12	13266.9	6565.62
	14	10126.3	7370.28
	16	5521.73	3606.61
	18	5556.57	3941.52
	20	5069.39	5187.95
	22	4439	3403.66
	24	4143.96	3669.96
	26	4700.44	4159.74
	28	4327.86	4354.61
Extended Fig.5f
	% PNA+IgG+B cells in IgD-IgM-B cells
	Study material	saRNA RBD(Wuhan-Hu-1)-TM						saRNA RBD(Gamma)-TM
	Animal Sex	Male	Male	Female	Female	Female	Female	Female	Female	Female	Male	Male	Female
	pre	1.29	1.77	2.69	2.5	1.46	1.77	2.1	0.77	0.99	1.06	2.13	1.62
	week 6	3.89	1.95	4.74	9.42	4.24	10.8	7.1	2.96	4.51	6.71	6.04	5.29
Extended Fig.5h
	% Tfh in CD4 central memory T cells
	Study material	saRNA RBD(Wuhan-Hu-1)-TM						saRNA RBD(Gamma)-TM
	Animal Sex	Male	Male	Female	Female	Female	Female	Female	Female	Female	Male	Male	Female
	pre	1.29	3.28	2.6	2.29	6.91	1.77	2.96	1.68	7.75	2.17	10.8	2.09
	week 6	1.81	2.03	5.76	7.67	10.8	9.94	4.26	2.91	8.92	4.31	14.9	4.44

[truncated: 1 more sheets: Extended Fig.6]
